# Supplementary material for: Expression Dynamics of lpa1 Gene and Accumulation Pattern of Phytate in Maize Genotypes Possessing opaque2 and crtRB1 Genes at Different Stages of Kernel Development
Source: Plants (Basel). 2023 Apr 24;12(9):1745. doi: 10.3390/plants12091745 (PMC10180721; doi:10.3390/plants12091745)
Supplement: Supplementary file 1 [file plants-12-01745-s001.zip]

Archive with 1 entries (1 files):
- plants-2254451-supplementary.pdf
